# Supplementary material for: Bauerenol Acetate, the Pentacyclic Triterpenoid from Tabernaemontana longipes, is an Antitrypanosomal Agent
Source: Molecules. 2018 Feb 8;23(2):355. doi: 10.3390/molecules23020355 (PMC5911922; doi:10.3390/molecules23020355)
Supplement: Supplementary file 1 [file molecules-23-00355-s001.zip]

Archive with 2 entries (2 files):
- Carothers et al_Supplementary File 1.docx
- Carothers et al_Supplementary File 2.xlsx
